# Supplementary material for: Conserved biophysical compatibility among the highly variable germline-encoded regions shapes TCR-MHC interactions
Source: eLife. 2023 Oct 20;12:e90681. doi: 10.7554/eLife.90681 (PMC10631762; doi:10.7554/eLife.90681)
Supplement: Supplementary file 1. — The table attempts to recapitulate the interactions between amino acids at the level of an introductory biochemistry course. [file elife-90681-supp1.csv]

Residue	A	G	L	M	F	W	K	Q	E	S	P	V	I	C	Y	H	R	N	D	T
A	0	0	0	0	0	0	0	0	0	0	0	0	0	0	0	0	0	0	0	0
G	0	0	0	0	0	0	0	0	0	0	0	0	0	0	0	0	0	0	0	0
L	0	0	1	1	1	1	-2	-1	-2	-0.5	1	1	1	-0.5	-0.5	-0.5	-2	-1	-2	-0.5
M	0	0	1	1	1	1	-2	-1	-2	-0.5	1	1	1	-0.5	-0.5	-0.5	-2	-1	-2	-0.5
F	0	0	1	1	1	1	-2	-1	-2	-0.5	1	1	1	-0.5	-0.5	-0.5	-2	-1	-2	-0.5
W	0	0	1	1	1	1	-2	-1	-2	-0.5	1	1	1	-0.5	-0.5	-0.5	-2	-1	-2	-0.5
K	0	0	-2	-2	-2	-2	-2	1	2	0.5	-1	-2	-2	0.5	1	1	-2	1	2	0.5
Q	0	0	-1	-1	-1	-1	1	1	1	0.5	-1	-1	-1	0.5	1	1	1	1	1	0.5
E	0	0	-2	-2	-2	-2	2	1	-2	0.5	-1	-2	-2	0.5	1	1	2	1	-2	0.5
S	0	0	-0.5	-0.5	-0.5	-0.5	0.5	0.5	0.5	0.5	-0.5	-0.5	-0.5	0.5	0.5	0.5	0.5	0.5	0.5	0.5
P	0	0	1	1	1	1	-1	-1	-1	-0.5	0	1	1	-0.5	-0.5	-0.5	-2	-1	-2	-0.5
V	0	0	1	1	1	1	-2	-1	-2	-0.5	1	1	1	-0.5	-0.5	-0.5	-2	-1	-2	-0.5
I	0	0	1	1	1	1	-2	-1	-2	-0.5	1	1	1	-0.5	-0.5	-0.5	-2	-1	-2	-0.5
C	0	0	-0.5	-0.5	-0.5	-0.5	0.5	0.5	0.5	0.5	-0.5	-0.5	-0.5	2	0.5	0.5	0.5	0.5	0.5	0.5
Y	0	0	-0.5	-0.5	-0.5	-0.5	1	1	1	0.5	-0.5	-0.5	-0.5	0.5	1	1	1	1	1	0.5
H	0	0	-0.5	-0.5	-0.5	-0.5	1	1	1	0.5	-0.5	-0.5	-0.5	0.5	1	1	1	1	1	0.5
R	0	0	-2	-2	-2	-2	-2	1	2	0.5	-2	-2	-2	0.5	1	1	-2	1	2	0.5
N	0	0	-1	-1	-1	-1	1	1	1	0.5	-1	-1	-1	0.5	1	1	1	1	1	0.5
D	0	0	-2	-2	-2	-2	2	1	-2	0.5	-2	-2	-2	0.5	1	1	2	1	-2	0.5
T	0	0	-0.5	-0.5	-0.5	-0.5	0.5	0.5	0.5	0.5	-0.5	-0.5	-0.5	0.5	0.5	0.5	0.5	0.5	0.5	0.5
