# Supplementary material for: Conserved biophysical compatibility among the highly variable germline-encoded regions shapes TCR-MHC interactions
Source: eLife. 2023 Oct 20;12:e90681. doi: 10.7554/eLife.90681 (PMC10631762; doi:10.7554/eLife.90681)
Supplement: Supplementary file 2. — Note, the pairing of TRAV and TRBV genes to a specific X-axis number has no meaningful relation. Genes are listed in the same order as found on IMGT, with pseudogenes not included. [file elife-90681-supp2.csv]

X-Axis #	TRAV Gene	TRBV Gene	X-Axis #	TRAV Gene	TRBV Gene
0	TRAV1-1	TRBV2	24	TRAV18	TRBV7-9
1	TRAV1-2	TRBV3-1	25	TRAV19	TRBV9
2	TRAV2	TRBV4-1	26	TRAV20	TRBV10-1
3	TRAV3	TRBV4-2	27	TRAV21	TRBV10-2
4	TRAV4	TRBV4-3	28	TRAV22	TRBV10-3
5	TRAV5	TRBV5-1	29	TRAV23/DV6	TRBV11-1
6	TRAV6	TRBV5-4	30	TRAV24	TRBV11-2
7	TRAV7	TRBV5-5	31	TRAV25	TRBV11-3
8	TRAV8-1	TRBV5-6	32	TRAV26-1	TRBV12-3
9	TRAV8-2	TRBV5-8	33	TRAV26-2	TRBV12-4
10	TRAV8-3	TRBV6-1	34	TRAV27	TRBV12-5
11	TRAV8-4	TRBV6-2	35	TRAV29/DV5	TRBV13
12	TRAV8-6	TRBV6-3	36	TRAV30	TRBV14
13	TRAV9-1	TRBV6-4	37	TRAV34	TRBV15
14	TRAV9-2	TRBV6-5	38	TRAV35	TRBV16
15	TRAV10	TRBV6-6	39	TRAV36/DV7	TRBV18
16	TRAV12-1	TRBV6-8	40	TRAV38-1	TRBV19
17	TRAV12-2	TRBV6-9	41	TRAV38-2/DV8	TRBV20-1
18	TRAV12-3	TRBV7-2	42	TRAV39	TRBV24-1
19	TRAV13-1	TRBV7-3	43	TRAV40	TRBV25-1
20	TRAV13-2	TRBV7-4	44	TRAV41	TRBV27
21	TRAV14/DV4	TRBV7-6	45		TRBV28
22	TRAV16	TRBV7-7	46		TRBV29-1
23	TRAV17	TRBV7-8	47		TRBV30
